# Supplementary material for: Intratumoral heterogeneity in a minority of ovarian low-grade serous carcinomas
Source: BMC Cancer. 2014 Dec 18;14:982. doi: 10.1186/1471-2407-14-982 (PMC4320586; doi:10.1186/1471-2407-14-982)
Supplement: Supplementary file 1 — Additional file 1: “Additional Information on Study Samples”. Provides more detailed information on pathologic diagnosis, DNA quantity and estimated cellularity. (XLSX 19 KB) [file 12885_2014_5198_MOESM1_ESM.xlsx]

## Sheet: add file 2
ADDITIONAL FILE 3. ADDITIONAL INFORMATION ON LGSC STUDY SAMPLES.
Source	Source Patient number	Overall patient number	Primary/Recurrent	Sample Label	Site for additional spatial sampling	DNA Quant (ng/uL)	Estimated cellularity (AT)	Comment	Detailed Path Diagnosis - Primary	Detailed Path Diagnosis - Recurrent	Detailed Path Diagnosis - 2nd Recurrent
UHN	1	1	primary	LGSC-1-P		43.4	NA	Case not included - incomplete pair
			recurrence	LGSC-1-R		too low	NA
UHN	2	2	primary	LGSC-2-P		7.18	0.9		Stage IIIC: bilateral ovarian serous carcinoma, Silverberg grade 1 with micropapillary features, metastases to uterus, omentum, > 2 cm.	Metastatic LGSC: abdominal wall, sigmoid mesenteric nodule, ascending colon, pelvic peritoneum, serosal surface of small bowel, spleen, descending sigmoid colon, gastric serosa
			recurrence	LGSC-2-R		68.6	0.9
			normal (endomyometrium)	LGSC-2-N		3.91	NA
UHN	3	3	primary	LGSC-3-P		14.8	0.8		Stage IIIC: bilateral ovarian LGSC, grade 1. Involvement of omentum, bladder peritoneum, right pelvic lymph nodes, left anterior abdominal wall, left splenic flexure, splenic hilum, uterine serosa, appendix, diaphragm, liver surface, right colon, posterior bladder peritoneum.	Deposits of LGSC within ileum muscularis
			recurrence	LGSC-3-R		15.2	0.85
			normal (not specified)	LGSC-3-N		9.68	NA
UHN	4	4	primary	LGSC-4-P		138	0.9		Stage IIIB: LGSC with involvement of right ovary and intraluminal and paratubal involvement of right fallopian tube,left ovary, left fallopian tube serosa, left paracolic gutter, uterine serosa, colon, small bowel serosa.	Multifocal metastatic micropapillary carcinoma of residual ovary, with metastases to small bowel, anterior abdominal wall peritoneum and fascia	Omental disease, LGSC.
			recurrence	LGSC-4-R1		18.8	0.75
			re-recurrence	LGSC-4-R2		20.6	0.7
MD Anderson	1	5	primary	LGSC-5-P		3.12	0.5		Stage IIIC: Bilateral LGSC (ovary and fallopian tube), omentum, right gutter nodule, right adnexa, left sidewall nodule, ileal ascending colon	LGSC of omentum and transverse colon
			recurrence	LGSC-5-R		6.96	0.5
MD Anderson	2	6	primary	LGSC-6-P		2.7	0.8		Stage IIIC: LGSC involving omentum, appendix, right ovary and fallopian tube, colonic wall, ileum and peritoneum	LGSC involving peritoneum, small bowel, ileum and rectum
			recurrence	LGSC-6-R		1.38	70-80%
MD Anderson	3	7	primary	LGSC-7-P		93.1	NA	Case not included - incomplete pair
			recurrence	LGSC-7-R		too low	NA
MD Anderson	4	8	primary	LGSC-8-P		23.3	0.5		Stage IIIC: metastatic LGSC grade 2 involving uterus, cervix, bilateral ovaries, fallopian tubes, sigmoid colon, distal ileum	Metastatic LGSC in abdominal wall and pelvic nodules
			recurrence	LGSC-8-R		2.25	<50%
BCCA/VGH	1	9	primary	LGSC-9-P1	right ovary	253	0.75		Stage IIIB: borderline papillary serous tumour of right ovary with non-invasive implants of left ovary, left fallopian tube, posterior uterus and anterior abdominal wall. Omentum negative.	Metastatic LGSC to rectosigmoid (with borderline features present)
				LGSC-9-P2	right ovary	511	0.75
				LGSC-9-P3	right ovary	163	0.75
			recurrence	LGSC-9-R1	rectosigmoid tumor	19.1	0.8
				LGSC-9-R2	left pelvic sidewall tumor	178	70-75%
				LGSC-9-R3	rectosigmoid tumor	312	70-75%
			normal (ovary)	LGSC-9-N	left ovary	65.5	0
			fresh plasma	LGSC-9-CT	(plasma)	N/A	unknown
BCCA/VGH	2	10	primary	LGSC-10-P1	right ovary	11.4	0.85		Stage IV: bilateral ovarian grade 1 serous carcinoma with metastases to cul-de-sac, adjacent large bowel serosa, and vagina. Omentum negative. Three pelvic lymph nodes with endosalpingiosis, negative for malignancy.	LGSC (ovarian grade 1 papillary serous ca) within three subcutaneous nodules (anterior abdominal wall)
				LGSC-10-P2	right ovary	280	0.8
				LGSC-10-P3	left ovary	97.2	70-75%
				LGSC-10-P4	vaginal septal tumor	197	0.8
			recurrence	LGSC-10-R1	right lower quadrant subcutaneous nodule	130	0.9
				LGSC-10-R2	right lower quadrant subcutaneous nodule	104	0.95
				LGSC-10-R3	right lower quadrant subcutaneous nodule	635	0.8
				LGSC-10-R4	umbilical margin, larger nodule	767	0.85
			normal (anterior endomyometrium)	LGSC-10-N	anterior endomyometrium	81.6	0
BCCA/VGH	3	11	primary	LGSC-11-P		17.4	0.8		Stage IIIC:serous borderline tumour of left ovary with ovarian surface involvement and non-invasive implants to the right ovary, right fallopian tube, serosal surface of the uterus and omentum.	Invasive LGSC involving bladder peritoneum, stomach, spleen, sigmoid colon, terminal ileum, ascending colon, appendix
			recurrence	LGSC-11-R		18.6	0.8
			normal (anterior endomyometrium)	LGSC-11-N		14.8	0
BCCA/VGH	4	12	primary	LGSC-12-P1	pelvic tumor	179	0.95		Stage IIB: invasive LGSC involving multiple nodules within the pelvis including rectosigmoid colon. Note: history of borderline tumor 36 years prior, treated with radiation.	LGSC of abdominal wall
				LGSC-12-P2	pelvic tumor	301	0.85
				LGSC-12-P3	tumor rectosigmoid	271	0.85
				LGSC-12-P4	peri-aortic tumor nodule	295	0.95
			recurrence	LGSC-12-R1	abdominal wall tumor	42	0.7
				LGSC-12-R2	abdominal wall tumor	410	65-70%
			normal (rectosigmoid)	LGSC-12-N	normal area adjacent to rectosigmoid tumor	36.5	0
BCCA/VGH	5	13	primary	LGSC-13-P		105	0.8		Stage IIIB: LGSC with intra-abdominal carcinomatosis < 2 cm.	Diffuse abdominal metastastes of low grade papillary serous carcinoma. Bowel obstruction. Unresectable immobile masses.
			recurrence	LGSC-13-R		38.5	0.5
			normal (buffy coat)	LGSC-13-N		NA	NA
