# Supplementary material for: Intratumoral heterogeneity in a minority of ovarian low-grade serous carcinomas
Source: BMC Cancer. 2014 Dec 18;14:982. doi: 10.1186/1471-2407-14-982 (PMC4320586; doi:10.1186/1471-2407-14-982)
Supplement: Supplementary file 14 — Additional file 14: “Genes/Mutations on Ion Torrent AmpliSeq panel v1”. Lists genes and hot spot mutations included on the Ion Torrent AmpliSeq panel. (XLSX 39 KB) [file 12885_2014_5198_MOESM14_ESM.xlsx]

## Sheet: Sheet1 (2)
ADDITIONAL FILE 2. GENES/MUTATIONS ON ION TORRENT AMPLISEQ PANEL V1.
Gene Symbol	Mutations
ABL1	p.M244V, p.L248V, p.G250E, p.Q252H, p.Y253H, p.Y253F, p.E255K, p.E255V, p.D276G, p.T315I, p.F317L, p.M351T, p.E355G, p.F359V, p.H396R
AKT1	p.E49K
ALK	p.R1275Q, p.F1174L
APC	p.R876*, p.R1114*, p.Q1291*, p.Q1294*, p.Q1303*, p.E1306*, p.I1307fs*1, p.E1309fs*4, p.E1309fs*6, p.E1309*, p.E1309fs*4, p.E1317Q, p.E1322*, p.K1350*, p.S1355fs*60, p.Q1367*, p.K1370*, p.Y1376*, p.Q1378*, p.E1379*, p.M1431fs*42, p.T1438fs*35, p.P1439fs*34, p.Q1444*, p.T1445fs*28, p.R1450*, p.S1465fs*3, p.E1464fs*8, p.L1488fs*19, p.L1488fs*18, p.E1494fs*19, p.S1495fs*12, p.T1556fs*3
ATM	p.C353fs*5, p.V410A, p.P604S, p.E848Q, p.F858L, p.A1309T, p.I1681V, p.D1682Y, p.A1742P, p.L1794L, p.V1941L, p.Q2442P, p.R2443Q, p.T2666A, p.G2695A, p.D2725V, p.L2890V, p.T2947S, p.R3008C, p.R3008H, p.R3047*
BRAF	p.S605N, p.S605F, p.K601N, p.K601del, p.K601E, p.V600E, p.V600D, p.V600G, p.V600A, p.V600K, p.V600R, p.V600M, p.V600L, p.T599_V600insTT, p.T599I, p.L597R, p.L597Q, p.L597S, p.L597V, p.G596R, p.F595L, p.F595S, p.D594E, p.D594V, p.D594G, p.I592M, p.I592V, p.D587E, p.D587A, p.E586K, p.N581S, p.V471F, p.G469S, p.G469V, p.G469A, p.G469E, p.G469S, p.G469R, p.G466V, p.G466A, p.G466E, p.G466R, p.G464V, p…
CDH1	p.V82fs*13, p.D370H, p.T399fs*17
CDKN2A	p.E69*, p.E61*, p.R58*
CSF1R	p.Y969*, p.Y969C, p.Y969F, p.Y969H, p.L301*, p.L301S
CTNNB1	p.A13T, p.A21T, p.V22_G38del, p.V22A, p.W25_D32del, p.D32Y, p.D32H, p.D32N, p.D32G, p.D32A, p.D32V, p.S33F, p.S33Y, p.S33C, p.G34R, p.G34V, p.G34E, p.S37A, p.S37P, p.S37F, p.S37Y, p.S37C, p.T41A, p.T41P, p.T41S, p.T41I, p.S45P, p.S45A, p.S45F, p.S45C, p.S45Y
EGFR	p.R108K, p.A289V, p.G598V, p.E709K, p.E709A, p.G719C, p.G719S, p.G719A, p.G719D, p.L730F, p.W731*, p.P733L, p.E734K, p.G735S, p.V742A, p.K745R, p.E746_A750del, p.E746_T751>A, p.E746_T751>I, p.E746_T751del, p.E746K, p.E746_A750del, p.E746_T751del, p.E746_T751>A, p.E746_S752>A, p.E746_S752>V, p.L747_A750>P, p.L747_T751>Q, p.L747_T751del, p.E746_S752>D, p.L747_E749del, p.L747_A750>P, p.L747_T751>P, …
ERBB2	p.L755P, p.L755S, p.D769H, p.M774_A775insAYVM, p.A775_G776insYVMA, p.G776S, p.G776>VC, p.G776V, p.V777L, p.V777M, p.S779_P780insVGS, p.P780_Y781insGSP, p.V842I, p.H878Y
ERBB4	p.K935I, p.D931Y, p.H618P, p.D595V, p.V348L, p.R306S, p.S303Y, p.Y285C, p.T244R, p.N181S, p.T140I
FBXW7	p.S582L, p.R505L, p.R505C, p.R479Q, p.R465H, p.R465C, p.R393*, p.R278*
FGFR1	p.P252T, p.S125L
FGFR2	p.N549K, p.C382R, p.Y375C, p.S372C, p.K310R, p.S252W
FGFR3	p.R248C, p.S249C, p.G380R, p.A391E, p.D641N, p.K650E, p.K650Q, p.K650M, p.K650T, p.G697C, p.L794fs*23
FLT3	p.Y842C, p.S840_N841insGS, p.M837P, p.I836del, p.I836M, p.I836del, p.D835E, p.D835del, p.D835V, p.D835Y, p.D835H, p.R834Q, p.G831E, p.A680V, p.W603_E604insDREYEYDLKW, p.K602_W603insYEYDLK, p.L601_K602ins27, p.Y599_D600ins15, p.Y599F, p.E596_Y597ins12, p.V592A, p.Y572C, p.S451F
GNAS	p.R201C, p.R201H
HNF1A	p.W206L, p.W206C, p.K273E
HRAS	p.Q61H, p.Q61R, p.Q61L, p.Q61P, p.Q61K, p.G13V, p.G13D, p.G13R, p.G13S, p.G13C, p.G12V, p.G12D, p.G12A, p.G12S, p.G12C, p.G12R
IDH1	p.R132H, p.R132C, p.R132S, p.R132G
JAK2	p.V617F
JAK3	p.V722I, p.A572V
KDR	p.P1355delp.G1308*, p.P1210L, p.G1145E, p.L1140M, p.S984T, p.A973S, p.G873R, p.V476L, p.R275L, p.A248G
KIT	p.D52N, p.Y503_F504insAY, p.M541L, p.P551_V555del, p.Y553_K558>, p.W557_K558del, p.W557R, p.W557G, p.W557_K558del, p.W557_E561del, p.K558_V560del, p.K558_E562del, p.V559I, p.V559del, p.V559D, p.V559G, p.V559A, p.V560D, p.V560G, p.L576P, p.D579del, p.P585P, p.K642E, p.V654A, p.T670I, p.S715del, p.D816Y, p.D816H, p.D816V, p.N822K, p.Y823D, p.V825A, p.E839K
KRAS	p.A146T, p.Q61H, p.Q61P, p.Q61R, p.Q61L, p.Q61K, p.Q61E, p.A59T, p.Q22K, p.L19F, p.G13V, p.G13D, p.G13R, p.G13A, p.G13C, p.G13S, p.G12V, p.G12D, p.G12C, p.G12A, p.G12S, p.G12R
MET	p.E168D, p.N375S, p.T1010I, p.H1112Y, p.H1112R, p.Y1248H, p.Y1248C, p.Y1253D, p.M1268T
MLH1	p.V384D
MPL	p.W515K, p.W515L
NOTCH1	p.L1679P, p.L1601P, p.R1599P, p.L1594P, p.L1586P, p.V1579del, p.L1575P
NPM1	p.W288fs*12
NRAS	p.Q61H, p.Q61L, p.Q61R, p.Q61K, p.Q61P, p.Q61E, p.A18T, p.G13V, p.G13D, p.G13A, p.G13R, p.G13C, p.G13S, p.G12D, p.G12A, p.G12V, p.G12R, p.G12C, p.G12S
PDGFRA	p.R554_Y555del, p.R560_S564del, p.V561D, p.S566fs*6, p.N659Y, p.T674I, p.V824V, p.R841_D842del, p.D842Y, p.D842I, p.D842_M844del, p.D842_H845del, p.D842_D846>N, p.D842V, p.D842_H845>V, p.D842_D846>G, p.D842_D846>E, p.D842_S847>EA, p.I843_D846del, p.I843_S847>T, p.M844_S847del, p.D846Y
PIK3CA	p.R88Q, p.N345K, p.C420R, p.P539R, p.E542K, p.E542Q, p.E542V, p.E545K, p.E545Q, p.E545G, p.E545A, p.E545D, p.Q546K, p.Q546E, p.Q546P, p.Q546R, p.Q546L, p.H701P, p.Y1021C, p.T1025A, p.M1043V, p.M1043I, p.H1047Y, p.H1047R, p.H1047L, p.G1049S, p.G1049R, p.N1068fs*4
PTEN	p.K6fs*4, p.Y68H, p.Q171*, p.R173C, p.R173H, p.Q214*, p.E242fs*15, p.P248fs*5, p.K267fs*9, p.V290fs*1, p.V317fs*3, p.L318fs*2, p.T319fs*1, p.N323fs*2, p.T321fs*23, p.T321fs*3, p.N323fs*21, p.N323fs*2, p.R335*
PTPN11	p.G60V, p.D61Y, p.D61V, p.E69K, p.A72T, p.A72D, p.T73I, p.E76K, p.E76Q, p.E76G, p.E76V, p.E76A, p.S502P, p.G503A, p.G503V
RB1	p.E137*, p.L199*, p.R358*, p.R552*, p.R556*, p.R579*, p.L660fs*2, p.C706F, p.E748*
RET	p.F612_C620del, p.D631G, p.D631_L633>E, p.E632_L633del, p.E632_L633>V, p.E632_A640>VRP, p.C634R, p.C634Y, p.C634W, p.E768D, p.A883F, p.M918T
SMAD4	p.C123fs*2, p.G168*, p.Q245*, p.Q311*, p.E330A, p.F339_S343del, p.S343*, p.D351H, p.G358*, p.R361H, p.G386R, p.R445*, p.Q448fs*20, p.A466fs*28, p.R497H, p.R515*, p.S517fs*7, p.C523W, p.E526*
SMARCB1	p.R40*, p.Y47*, p.R158*, p.R201*, p.A382fs*5, p.P383fs*3
SMO	p.R199W, p.A324T, p.V404M, p.W535L, p.T640A
SRC	p.Q531*
STK11	p.Q37*, p.E57fs*7, p.Y60*, p.Y60fs*1, p.D194N, p.D194V, p.G196V, p.E199K, p.E199*, p.F264fs*22, p.P281fs*6, p.P281L, p.W332*, p.F354L
TP53	p.R342*, p.E336*, p.R306*, p.E298*, p.R290H, p.E285K, p.R282W, p.D281G, p.P278L, p.P278S, p.C275Y, p.V274F, p.R273H, p.R273L, p.R273C, p.V272M, p.F270S, p.T253I, p.L252P, p.R249S, p.R248Q, p.R248L, p.R248W, p.G245V, p.G245S, p.G245C, p.C242F, p.C242fs*5, p.S241C, p.S241F, p.M237I, p.Y236C, p.Y220C, p.V216M, p.R213Q, p.R213*, p.F212fs*3, p.E204K, p.G199E, p.E198*, p.R196*, p.I195S, p.I195N, p.L194…
VHL	p.L89H, p.L89P, p.Q96*, p.V130L, p.F148fs*11, p.L158Q, p.R161*, p.R167W
