# Supplementary material for: Intratumoral heterogeneity in a minority of ovarian low-grade serous carcinomas
Source: BMC Cancer. 2014 Dec 18;14:982. doi: 10.1186/1471-2407-14-982 (PMC4320586; doi:10.1186/1471-2407-14-982)
Supplement: Supplementary file 16 — Additional file 16: “Primer sequences for digital PCR”. Lists primer sequences used for validation of mutations by digital PCR. (XLSX 9 KB) [file 12885_2014_5198_MOESM16_ESM.xlsx]

## Sheet: Sheet1
ADDITIONAL FILE 16. PRIMER SEQUENCES FOR DIGITAL PCR.
Primer/Probe Name	Sequence
KRAS_G12V (C/A) forward primer	51-GCTGTATCGTCAAGGCACTCTT-31
KRAS_G12V (C/A) reverse primer	51-AGGCCTGCTGAAAATGACTGAATAT-31
VIC wild-type reporter probe	51-TTGGAGCTGGTGGCGTA-31
FAM mutant reporter probe	51-TTGGAGCTGTTGGCGTA-31
BRAF_G469V (C/A) forward primer	51-ACCATGCCACTTTCCCTTGTAG-31
BRAF_G469V (C/A) reverse primer	51-GGCAGATTACAGTGGGACAAAGAAT-31
VIC wild-type reporter probe	51-CTGGATCATTTGGAACAGT-31
FAM mutant reporter probe	51-CTGGATCATTTGTAACAGT-31
NRAS_Q61R (T/C) forward primer	51-TGGTCTCTCATGGCACTGTACT-31
NRAS_Q61R (T/C) reverse primer	51-GGTGAAACCTGTTTGTTGGACATAC-31
VIC wild-type reporter probe	51-ACAGCTGGACAAGAAG-31
FAM mutant reporter probe	51-ACAGCTGGACGAGAAG-31
