# Supplementary material for: Intratumoral heterogeneity in a minority of ovarian low-grade serous carcinomas
Source: BMC Cancer. 2014 Dec 18;14:982. doi: 10.1186/1471-2407-14-982 (PMC4320586; doi:10.1186/1471-2407-14-982)
Supplement: Supplementary file 18 — Additional file 18: “Ion Torrent and MiSeq reads for true positive mutations”. Lists the variant reads, total reads and variant frequency by sample for both Ion Torrent and MiSeq. (XLSX 32 KB) [file 12885_2014_5198_MOESM18_ESM.xlsx]

## Sheet: frequency
Ask Jiarui to regenerate frequency diagram using only true positive mutations
Now includes data from both Ion Torrent and MiSeq (average frequency used)
Ion Torrent - frequency
	2P	2R	3P	3R	4P	4R1	4R2	5P	5R	6P	6R	8P	8R	9P	9P2	9P3	9R	9R2	9R3	9CT	10P	10P2	10P3	10P4	10R	10R2	10R3	10R4	11P	11R	12P	12P2	12P3	12P4	12R	12R2	13P	13R
ATM 11:108138003T>C F858L	0.383	0.068
BRAF 7:140453136A>T V600E																															0.567	0.507	0.446	0.524	0.395	0.494
BRAF 7:140481402C>A G469V																							0.068
KRAS 12:25398284C>A G12V			0.527	0.518																	0.308	0.283
KRAS 12:25398285C>G G12R																													0.581	0.453
NRAS 1:115256529T>C Q61R														0.416	0.454	0.466	0.77	0.557	0.653	0.054
SMAD4 18:48591918C>G R361G																															0.557	0.522	0.411	0.48	0.266	0.455
MiSeq - frequency (only those with tumour_binomial_test_result = TRUE)
	2P	2R	3P	3R	4P	4R1	4R2	5P	5R	6P	6R	8P	8R	9P	9P2	9P3	9R	9R2	9R3	9CT	10P	10P2	10P3	10P4	10R	10R2	10R3	10R4	11P	11R	12P	12P2	12P3	12P4	12R	12R2	13P	13R
ATM 11:108138003T>C F858L	0.274052	0.0284504						0.0166972																		0.0441202				0.00643244
BRAF 7:140453136A>T V600E									0.0080271																						0.537592	0.516073	0.451652	0.530251	0.33986	0.502189	0.0111558	0.00664798
BRAF 7:140481402C>A G469V										0.00727185	0.0648472												0.0559167
KRAS 12:25398284C>A G12V			0.511058	0.479104					0.00786042												0.313124									0.00926771							0.0109067			false pos
KRAS 12:25398285C>G G12R													0.0338655																0.564268	0.419633							0.00827449
NRAS 1:115256529T>C Q61R		0.00639171							0.00707237					0.392207	0.441778	0.458707	0.69371	0.517615	0.641655	0.043179		0.115109			0.00919037				0.0729167	0.00823973
SMAD4 18:48591918C>G R361G								0.0236066			0.0116797					0.0109009															0.471302	0.478667	0.437035	0.496533	0.358664	0.510249
Average - frequency
	2P	2R	3P	3R	4P	4R1	4R2	5P	5R	6P	6R	8P	8R	9P	9P2	9P3	9R	9R2	9R3	9CT	10P	10P2	10P3	10P4	10R	10R2	10R3	10R4	11P	11R	12P	12P2	12P3	12P4	12R	12R2	13P	13R
ATM 11:108138003T>C F858L	0.3285	0.0482252
BRAF 7:140453136A>T V600E																															0.552296	0.511536	0.448826	0.527126	0.36743	0.498094
BRAF 7:140481402C>A G469V																							0.0619583
KRAS 12:25398284C>A G12V			0.519029	0.498552																	0.310562	0.283
KRAS 12:25398285C>G G12R																													0.572634	0.436316
NRAS 1:115256529T>C Q61R														0.404103	0.447889	0.462353	0.731855	0.537308	0.647328	0.0485895
SMAD4 18:48591918C>G R361G																															0.514151	0.500333	0.424018	0.488267	0.312332	0.482625

## Sheet: reads
Supplemental?
	Ion Torrent - # variant reads/total reads
			2P	2R	3P	3R	4P	4R1	4R2	5P	5R	6P	6R	8P	8R	9P	9P2	9P3	9R	9R2	9R3	9CT	10P	10P2	10P3	10P4	10R	10R2	10R3	10R4	11P	11R	12P	12P2	12P3	12P4	12R	12R2	13P	13R
	ATM 11:108138003T>C F858L	F858L	+	+
	BRAF 7:140453136A>T V600E	V600E																															+	+	+	+	+	+
	BRAF 7:140481402C>A G469V	G469V																							+
	KRAS 12:25398284C>A G12V	G12V			+	+																	+	I
	KRAS 12:25398285C>G G12R	G12R																													+	+
	NRAS 1:115256529T>C Q61R	Q61R														+	+	+	+	+	+	+
	SMAD4 18:48591918C>G R361G	R361G																															+	+	+	+	+	+
	MiSeq - # variant reads/total reads
			2P	2R	3P	3R	4P	4R1	4R2	5P	5R	6P	6R	8P	8R	9P	9P2	9P3	9R	9R2	9R3	9CT	10P	10P2	10P3	10P4	10R	10R2	10R3	10R4	11P	11R	12P	12P2	12P3	12P4	12R	12R2	13P	13R
	ATM 11:108138003T>C F858L	F858L	26,249/95,781	+																				21/7075
	BRAF 7:140453136A>T V600E	V600E																															+	+	+	+	+	+
	BRAF 7:140481402C>A G469V	G469V																							+
	KRAS 12:25398284C>A G12V	G12V			+	+																	+	I
	KRAS 12:25398285C>G G12R	G12R																													+	+
	NRAS 1:115256529T>C Q61R	Q61R														+	+	+	+	+	+	+
	SMAD4 18:48591918C>G R361G	R361G																															+	+	+	+	+	+

## Sheet: SUPP TABLE 4
ADDITIONAL FILE 18. ION TORRENT AND MISEQ READS FOR TRUE POSITIVE MUTATIONS.
Variant	Sample	Ion Torrent			MiSeq
		Variant Reads	Total Reads	Variant Freq	Variant Reads	Total Reads	Variant Freq
BRAF chr7:140,453,136 A>T V600E	12P1	3581	6318	0.566793	7372	13713	0.537592
BRAF chr7:140,453,136 A>T V600E	12P2	1282	2530	0.506719	6486	12568	0.516073
BRAF chr7:140,453,136 A>T V600E	12P3	4907	10998	0.446172	8272	18315	0.451652
BRAF chr7:140,453,136 A>T V600E	12P4	4886	9318	0.524361	11516	21718	0.530251
BRAF chr7:140,453,136 A>T V600E	12R1	1517	3839	0.395155	9408	27682	0.33986
BRAF chr7:140,453,136 A>T V600E	12R2	7270	14709	0.494255	8260	16448	0.502189
BRAF chr7:140,453,136 A>T V600E	12N	N/A	N/A	N/A	94	24617	0.0038185
BRAF chr7:140,481,402 C>A G469V	10P3	206	2875	0.0716522	1213	21693	0.0559167
		203	3162	0.0641999
BRAF chr7:140,481,402 C>A G469V	10N	N/A	N/A	N/A	68	37522	0.00181227
KRAS chr12:25,398,284 C>A G12V	3P	587	1098	0.534608	9405	18403	0.511058
		655	1263	0.518606
KRAS chr12:25,398,284 C>A G12V	3R	881	1669	0.527861	8231	17180	0.479104
		962	1899	0.506582
KRAS chr12:25,398,284 C>A G12V	3N	N/A	N/A	N/A	113	30738	0.00367623
KRAS chr12:25,398,284 C>A G12V	10P	1456	4723	0.308279	5206	16626	0.313124
KRAS chr12:25,398,284 C>A G12V	10P2	367	1297	0.282961	Total of 31 reads - confirm by digital PCR
KRAS chr12:25,398,284 C>A G12V	10N	N/A	N/A	N/A	1	74	0.0135135
KRAS chr12:25,398,285 C>G G12R	11P	1848	3183	0.580584	19566	34675	0.564268
KRAS chr12:25,398,285 C>G G12R	11R	657	1408	0.466619	8725	20792	0.419633
		659	1506	0.437583
KRAS chr12:25,398,285 C>G G12R	11N	N/A	N/A	N/A	31	16068	0.0019293
NRAS chr1:115,256,529 T>C Q61R	9P1	28	60	0.466667	10015	25535	0.392207
		19	52	0.365385
NRAS chr1:115,256,529 T>C Q61R	9P2	422	892	0.473094	12664	28666	0.441778
		363	835	0.434731
NRAS chr1:115,256,529 T>C Q61R	9P3	247	516	0.478682	11975	26106	0.458707
		220	487	0.451745
NRAS chr1:115,256,529 T>C Q61R	9R1	381	468	0.814103	17922	25835	0.69371
		301	415	0.725301
NRAS chr1:115,256,529 T>C Q61R	9R2	473	824	0.574029	13884	26823	0.517615
		417	773	0.539457
NRAS chr1:115,256,529 T>C Q61R	9R3	715	1066	0.670732	17197	26801	0.641655
		623	982	0.63442
NRAS chr1:115,256,529 T>C Q61R	9CT	259	4822	0.0537122	1606	37194	0.043179
NRAS chr1:115,256,529 T>C Q61R	9N	N/A	N/A	N/A	101	29475	0.00342663
SMAD4 chr18:48,591,918 C>G R361G	12P1	2552	4580	0.557205	8080	17144	0.471302
SMAD4 chr18:48,591,918 C>G R361G	12P2	859	1671	0.514063	5643	11789	0.478667
		952	1799	0.529183
SMAD4 chr18:48,591,918 C>G R361G	12P3	3044	7399	0.411407	8225	18820	0.437035
SMAD4 chr18:48,591,918 C>G R361G	12P4	3367	7015	0.479971	9596	19326	0.496533
SMAD4 chr18:48,591,918 C>G R361G	12R1	950	3576	0.26566	10091	28135	0.358664
SMAD4 chr18:48,591,918 C>G R361G	12R2	3775	8289	0.455423	11525	22587	0.510249
SMAD4 chr18:48,591,918 C>G R361G	12N	N/A	N/A	N/A	71	21134	0.00335952
For Ion Torrent data: variant caller (italics), in-house pipeline (regular)
