# Supplementary material for: Intratumoral heterogeneity in a minority of ovarian low-grade serous carcinomas
Source: BMC Cancer. 2014 Dec 18;14:982. doi: 10.1186/1471-2407-14-982 (PMC4320586; doi:10.1186/1471-2407-14-982)
Supplement: Supplementary file 20 — Additional file 20: “Digital PCR results”. Lists the % mutant and % wildtype droplets corresponding to the digital PCR results shown in Figures 3 and 4. (XLSX 13 KB) [file 12885_2014_5198_MOESM20_ESM.xlsx]

## Sheet: Supp Table 6
ADDITIONAL FILE 20. DIGITAL PCR RESULTS.
NRAS Q61R	intact drops Count	intact drops/NEG Count	intact drops/MUT Count	intact drops/WT Count	% Mutant	% Wildtype	SUM of WT and MT droplets	% droplet occupancy (should be <10%)
Sample 9P1	1930000	1920000	3005	4770	38.6495	61.3505	7775	0.404948
Sample 9P2	1150000	1140000	2187	2956	42.5238	57.4762	5143	0.45114
Sample 9P3	1120000	1110000	1890	2501	43.0426	56.9574	4391	0.395586
Sample 9R1	1950000	1950000	2190	904	71	29	3094	0.158667
Sample 9R2	1120000	1120000	2699	2358	53	47	5057	0.451518
Sample 9R3	1680000	1670000	4137	2341	63.8623	36.1377	6478	0.387904
Sample 9CT	2970000	2970000	56	1116	4.77816	95.2218	1172	0.0394613
Sample 9N	1310000	1300000	0	5549	0	100	5549	0.426846
NTC	3070000	3070000	0	5	0	100	5	0.000162866
Mean	1810000	1810000	1796	2500
SD	760000	763000	1481	1782
BRAF G469V	intact drops Count	intact drops/NEG Count	intact drops/MUT Count	intact drops/WT Count	% Mutant	% Wildtype	SUM of WT and MT droplets	% droplet occupancy (should be <10%)
Sample 10P1	2870000	2870000	0	3632	0	100	3632	0.126551
Sample 10P2	3690000	3680000	0	10717	0	100	10717	0.290434
Sample 10P3	2560000	2560000	112	3806	2.8586	97.1414	3918	0.153047
Sample 10P4	2110000	2100000	0	3799	0	100	3799	0.180047
Sample 10R1	3020000	3010000	0	6828	0	100	6828	0.226093
Sample 10N	3240000	3230000	0	9695	0	100	9695	0.299228
NTC	3040000	3030000	0	8	0	0	8	0.000263158
Mean	2830000	2820000	14	5436
SD	546000	543000	39.6	3509
KRAS G12V	intact drops Count	intact drops/NEG Count	intact drops/MUT Count	intact drops/WT Count	% Mutant	% Wildtype	SUM of WT and MT droplets	% droplet occupancy (should be <10%)
Sample 10P1	2920000	2920000	659	2316	22.1513	77.8487	2975	0.101884
Sample 10P2	3270000	3260000	1240	4018	23.5831	76.4169	5258	0.160795
Sample 10P3	2470000	2470000	0	2998	0	100	2998	0.121377
Sample 10P4	2190000	2190000	0	2542	0	100	2542	0.116073
Sample 10R1	2760000	2750000	0	5677	0	100	5677	0.205688
Sample 10N	1100000	1100000	0	2270	0	100	2270	0.206364
NTC	1720000	1720000	2	0	0	0	2	0.000116279
Mean	2320000	2320000	190	3165
SD	628000	626000	423	1701
